# Supplementary material for: Elevated Procalcitonin Is Positively Associated with the Severity of COVID-19: A Meta-Analysis Based on 10 Cohort Studies
Source: Medicina (Kaunas). 2021 Jun 9;57(6):594. doi: 10.3390/medicina57060594 (PMC8227321; doi:10.3390/medicina57060594)
Supplement: Supplementary file 1 [file medicina-57-00594-s001.zip]

Archive with 1 entries (1 files):
- medicina-1213842-supplementary.pdf
